# Supplementary material for: Scrub Typhus and Influenza A Co-Infection: A Case Report
Source: Pathogens. 2025 Jan 13;14(1):64. doi: 10.3390/pathogens14010064 (PMC11768316; doi:10.3390/pathogens14010064)
Supplement: Supplementary file 1 [file pathogens-14-00064-s001.zip › pathogens-3416922-supplementary/Supplementary Figure and Table/Supplementary Table 1_1224.xlsx]

## Sheet: Sheet1
Supplementary Table S1. Serum antibody titer (IF) to Orientia tsutsugamushi
		day11	day22
Kato	IgM	160	160
	IgG	＜40	40
Karp	IgM	1,280≦	1,280≦
	IgG	160	1,280≦
Gilliam	IgM	1,280≦	1,280≦
	IgG	320	1,280≦
Kuroki	IgM	160	320
	IgG	＜40	80
Kawasaki	IgM	1,280≦	1,280≦
	IgG	1,280≦	1,280≦
Shimokoshi	IgM	＜40	40
	IgG	＜40	40
IF, Immunofluorescence
